# Supplementary material for: Prognosis prediction of uterine cervical cancer using changes in the histogram and texture features of apparent diffusion coefficient during definitive chemoradiotherapy
Source: PLoS One. 2023 Mar 31;18(3):e0282710. doi: 10.1371/journal.pone.0282710 (PMC10065283; doi:10.1371/journal.pone.0282710)
Supplement: S3 Table — (XLSX) [file pone.0282710.s004.xlsx]

## Sheet: R
ID	age	rec	day	location	pathology	original_shape_Elongation	original_shape_Flatness	original_shape_LeastAxisLength	original_shape_MajorAxisLength	original_shape_Maximum2DDiameterColumn	original_shape_Maximum2DDiameterRow	original_shape_Maximum2DDiameterSlice	original_shape_Maximum3DDiameter	original_shape_MeshVolume	original_shape_MinorAxisLength	original_shape_Sphericity	original_shape_SurfaceArea	original_shape_SurfaceVolumeRatio	original_shape_VoxelVolume	original_firstorder_10Percentile	original_firstorder_90Percentile	original_firstorder_Energy	original_firstorder_Entropy	original_firstorder_InterquartileRange	original_firstorder_Kurtosis	original_firstorder_Maximum	original_firstorder_MeanAbsoluteDeviation	original_firstorder_Mean	original_firstorder_Median	original_firstorder_Minimum	original_firstorder_Range	original_firstorder_RobustMeanAbsoluteDeviation	original_firstorder_RootMeanSquared	original_firstorder_Skewness	original_firstorder_TotalEnergy	original_firstorder_Uniformity	original_firstorder_Variance	original_glcm_Autocorrelation	original_glcm_ClusterProminence	original_glcm_ClusterShade	original_glcm_ClusterTendency	original_glcm_Contrast	original_glcm_Correlation	original_glcm_DifferenceAverage	original_glcm_DifferenceEntropy	original_glcm_DifferenceVariance	original_glcm_Id	original_glcm_Idm	original_glcm_Idmn
1	80	0	1353	0	SqCC	0.640649	0.447347	30.0352	67.1409	66.9824	69.6795	62.9932	75.1286	52280.9	43.0138	0.614315	11006.7	0.210529	52809.6	774.696	1084.99	2.42691e+09	3.05943	156.18	5.32783	1556.63	99.4411	934.26	935.013	0	1556.63	65.7313	943.549	0.150817	4.70155e+10	0.14798	17442.9	227.092	430.539	2.74647	10.1512	4.97359	0.336018	1.64624	2.34814	2.22724	0.503391	0.442753	0.992352
2	79	0	1192	0	SqCC	0.765428	0.74879	36.01	48.0909	52.9405	54.2391	58.5938	61.217	40893.9	36.8101	0.69364	8275.39	0.202363	41330.6	490.261	804.38	5.35798e+08	3.03239	145.837	7.53001	1467.68	103.461	637.283	611.275	246.165	1221.52	62.7055	653.66	1.56913	1.76593e+10	0.159368	21141.3	52.7859	563.988	34.561	9.14285	6.51573	0.158835	1.77545	2.47761	3.30826	0.503837	0.445293	0.985151
3	59	0	1375	0	SqCC	0.548327	0.429591	16.4557	38.3054	39.4655	39.4655	28.0681	41.6547	7700.59	21.0039	0.683891	2757.48	0.358087	7942.75	782.246	1164.94	3.91846e+08	3.39255	198.845	3.94304	1406.66	128.178	962.435	962.422	329.944	1076.71	81.2709	977.61	-0.264729	7.59106e+09	0.118013	29441.1	110.886	944.827	-12.4337	16.2529	13.1949	0.109062	2.76321	2.95982	5.40335	0.392253	0.308433	0.960561
4	48	1	504	2	SqCC	0.829957	0.651857	29.1585	44.7314	42.9146	48.8852	51.3919	53.4657	32397.4	37.1251	0.718575	6839.41	0.21111	32817.1	821.55	1193.59	1.76236e+09	3.30885	202.724	4.38211	1945.53	121.31	1008.21	1003.28	469.575	1475.96	84.0051	1019.98	0.302989	3.41414e+10	0.1191	23874.3	86.2099	744.01	9.78596	15.1316	5.22118	0.480729	1.71799	2.38599	2.21261	0.492191	0.428564	0.991254
6	76	0	1168	0	SqCC	0.827254	0.687481	16.5887	24.1297	26.7335	27.9757	22.5148	29.8193	4114.25	19.9614	0.644729	1925.9	0.468106	4339.45	589.762	1042.79	1.53693e+08	3.5658	207.12	5.51265	1491.47	150.026	800.706	788.659	0	1491.47	87.8403	828.33	-0.170896	2.97743e+09	0.110013	45001.2	168.936	4198.42	-65.1426	27.5696	11.2244	0.42334	2.42409	2.74626	5.08603	0.434861	0.361827	0.982073
7	46	1	344	2	SqCC	0.910689	0.853625	45.4418	53.234	61.8656	61.3877	61.0144	63.0483	52548.9	48.4796	0.498563	13608.4	0.258966	52964.6	702.294	1050.55	2.12682e+09	3.22597	168.592	5.08353	1700.4	113.25	868.873	857.44	384.762	1315.64	73.2118	881.994	0.542771	4.12019e+10	0.135462	22972.9	64.6055	923.569	12.7076	14.4767	6.21041	0.399241	1.75787	2.46435	3.03793	0.505092	0.446606	0.986876
8	83	0	1181	0	SqCC	0.579341	0.473649	14.2628	30.1127	30.5469	21.9593	33.1327	33.1327	4753.54	17.4455	0.749357	1824.48	0.383816	4978.75	762.905	1055.61	2.19042e+08	2.97854	139.631	4.22285	1319.78	92.9998	914.721	910.19	568.869	750.907	58.5557	923.202	0.564074	4.2434e+09	0.158958	15587.1	46.1705	275.011	10.8305	8.463	7.43806	0.0629722	2.08629	2.58288	2.9988	0.4497	0.376572	0.961319
9	60	0	1368	0	SqCC	0.742762	0.632596	31.8034	50.2745	57.8122	44.9719	57.6122	58.6563	23111.5	37.342	0.500923	7833.06	0.338925	24002.6	683.47	1219.03	1.15298e+09	3.82046	274.608	4.43943	2014.83	172.378	937.487	915.361	235.822	1779.01	113.357	964.663	0.482492	2.23362e+10	0.0879116	51694.4	145.12	3105.23	24.3119	27.6824	16.7667	0.24075	3.10312	3.12897	6.85743	0.373335	0.287261	0.981448
10	43	0	1374	0	SqCC	0.879735	0.658843	29.4299	44.6691	48.2067	52.1094	52.6027	53.3763	28709.3	39.297	0.559351	8106.16	0.282353	28981.3	706.431	1259.27	1.49385e+09	3.78115	279.263	3.32724	1785.21	171.933	974.623	959.319	465.438	1319.78	116.308	999.281	0.544689	2.89397e+10	0.0860834	48673.2	73.2392	2818.44	77.6701	29.7842	13.0414	0.392562	2.72693	2.95762	5.33913	0.397986	0.315404	0.973351
11	58	0	1421	0	SqCC	0.754312	0.400794	17.3542	43.2995	37.7344	45.0779	43.7568	50.4534	13727.9	32.6613	0.587481	4719.46	0.343787	14045.1	798.898	1335.91	7.99384e+08	3.72822	303.052	4.25447	1549.39	172.615	1026.61	1003.28	0	1549.39	120.624	1050.05	-0.283348	1.54861e+10	0.0894459	48674.1	282.732	3293.19	37.3967	31.9485	12.36	0.440241	2.48382	2.85363	6.07345	0.427011	0.35179	0.982352
12	66	1	357	2	SqCC	0.845771	0.593122	31.92	53.817	56.8956	52.1525	55.0032	59.3348	30668.4	45.5168	0.462398	10247	0.334121	31170.4	726.911	1233.1	1.62435e+09	3.725	253.405	3.96718	1827.62	161.509	982.697	980.523	56.8869	1770.73	108.073	1004.76	-0.133303	3.14678e+10	0.0923275	43846.5	249.278	2561.51	-33.7348	25.7163	15.2738	0.253996	2.95516	3.06898	6.3909	0.37776	0.291257	0.983071
13	66	1	317	1	SqCC	0.89542	0.756822	26.76	35.3584	41.9636	41.0692	38.7892	44.3574	19025.5	31.6606	0.721435	4777.24	0.251097	19353.2	913.086	1245.31	1.17505e+09	3.12225	167.558	4.01822	1622.83	104.49	1075.86	1072.58	692.985	929.842	69.7812	1084.54	0.488585	2.27637e+10	0.139786	18754.6	54.3088	469.786	12.158	10.888	5.55778	0.318849	1.74301	2.4235	2.46637	0.494855	0.432454	0.980037
14	83	0	443	0	SqCC	0.765295	0.398614	11.5309	28.9275	33.2662	33.2662	24.963	34.1286	3756.66	22.1381	0.617173	1893.56	0.504053	3990.75	831.065	1470.78	2.93426e+08	3.96491	326.582	4.86492	2243.41	215.337	1160.5	1139.29	603.001	1640.41	148.055	1193.48	0.905096	5.68442e+09	0.0754548	77634.6	88.2488	8869.2	241.573	43.5461	22.8445	0.281842	3.59361	3.22208	9.15944	0.349404	0.260657	0.971921
15	70	0	1347	0	SqCC	0.923465	0.640916	30.9215	48.2458	49.6258	57.5671	52.3875	58.8978	34103.8	44.5533	0.528615	9620.84	0.282105	34444.4	760.939	1068.44	1.50026e+09	2.99679	158.249	3.74148	1433.55	97.8474	909.961	897.778	548.182	885.366	66.2076	918.581	0.547994	2.90639e+10	0.150862	15762.2	44.0361	281.657	7.8741	8.99712	5.2686	0.259406	1.73069	2.39718	2.21257	0.490974	0.426943	0.978419
16	56	1	574	2	SqCC	0.865505	0.665353	41.1414	61.8338	69.9393	67.9524	68.1866	73.5432	78644.5	53.5175	0.526543	16858.9	0.214368	78613.8	780.901	1255.96	4.2304e+09	3.61141	234.788	5.95708	2489.58	152.188	1000.77	975.351	0	2489.58	99.8071	1021.02	0.998147	8.19536e+10	0.101946	40940.4	251.64	2327.24	78.5481	21.4425	10.7497	0.321376	2.46485	2.84514	4.56553	0.416224	0.335895	0.993155
17	79	1	297	1	SqCC	0.879875	0.567153	24.8358	43.7902	49.9046	50.8976	46.1975	51.9043	24403	38.5299	0.571557	7118.47	0.291705	24816.2	702.294	1094.3	1.0173e+09	3.26575	197.553	4.98576	1606.28	126.801	875.581	834.685	332.012	1274.27	83.1953	891.149	1.13312	1.97077e+10	0.131054	27503.4	80.2745	929.679	52.3669	13.8055	8.44821	0.237662	2.09786	2.67065	3.92397	0.464192	0.395659	0.982432
18	49	0	1291	0	SqCC	0.692082	0.174032	7.5435	43.3455	34.6638	40.3295	34.3292	43.8579	3918.1	29.9986	0.45229	2657.36	0.678227	4397.57	741.184	1817.9	3.95956e+08	4.6026	595.761	2.62201	2514.4	342.385	1255.25	1218.41	172.729	2341.67	254.711	1320.72	0.231356	7.67069e+09	0.0465175	168644	344.181	34342.6	418.842	127.285	30.6941	0.608698	4.34842	3.18111	11.1578	0.297922	0.204978	0.980042
19	68	0	1270	0	Adsq	0.550016	0.330175	6.26492	18.9746	14.9906	16.1318	15.4573	19.5686	642.523	10.4363	0.677319	531.639	0.827424	755.53	622.032	1116.84	2.9987e+07	3.31013	230.65	3.90678	1489.4	167.656	849.563	800.553	565.766	923.636	112.032	876.868	1.1856	5.80924e+08	0.113741	47138.7	25.9901	1391.17	64.4812	15.5222	34.8163	-0.336847	5.08051	1.83591	4.06445	0.253625	0.157882	0.890361
20	71	0	1206	0	SqCC	0.569944	0.444193	29.2712	65.8976	61.698	72.8561	45.8115	74.9532	41907.7	37.5579	0.575849	10132.2	0.241775	42077.2	707.569	1098.43	1.85072e+09	3.39489	193.415	6.34592	1945.53	125.988	907.05	902.95	98.2591	1847.27	80.5834	923.081	0.60496	3.58531e+10	0.119746	29338.8	182.797	1623.68	28.9743	17.8073	8.39708	0.361452	2.09671	2.66101	3.88788	0.459743	0.389124	0.991133
21	77	0	1168	0	SqCC	0.558906	0.494871	23.6004	47.69	50.6511	48.5351	34.0933	54.46	13616.5	26.6542	0.560738	4917.76	0.361162	14083.9	840.064	1440.17	9.68455e+08	3.90825	293.743	4.47898	2282.71	189.007	1127.03	1098.43	530.599	1752.12	124.241	1154.18	0.884162	1.87615e+10	0.0808035	61923	103.151	4533.76	127.019	34.1549	17.6527	0.312061	3.12702	3.13448	7.58436	0.373303	0.288438	0.97934
22	52	0	1124	0	SqCC	0.834891	0.72083	53.7598	74.5805	71.3055	83.2467	78.4475	86.6858	115012	62.2665	0.444698	25718.7	0.223616	114918	645.407	1065.34	4.38821e+09	3.43161	207.896	5.87208	1979.66	133.14	841.657	820.205	0	1979.66	87.66	860.089	0.889172	8.50109e+10	0.115063	31365.8	180.745	1872.28	62.3856	18.4312	8.54064	0.36307	2.15672	2.69211	3.79594	0.448861	0.37556	0.991474
23	41	1	299	1	SqCC	0.913123	0.855377	48.7607	57.0049	67.3284	62.9454	62.5044	72.2107	78976.3	52.0525	0.488441	18225.1	0.230767	79466.2	696.192	977.42	2.84648e+09	2.86285	130.323	10.7666	2263.06	91.0752	823.085	801.588	341.321	1921.74	56.0246	833.022	1.72563	5.51436e+10	0.178083	16455.7	66.364	462.62	28.993	7.92794	4.71696	0.246089	1.51664	2.29563	2.37828	0.535703	0.483904	0.995254
24	35	0	1131	0	SqCC	0.858645	0.524545	23.2209	44.2687	45.4487	47.7914	45.9171	54.9369	20563.2	38.0111	0.585394	6200.54	0.301536	20941.7	811.931	1414.93	1.35661e+09	3.88243	315.464	3.20413	1997.25	188.317	1094.96	1062.23	583.349	1413.9	131.87	1120.25	0.587917	2.62811e+10	0.0788637	56018.1	82.0594	4409.07	101.501	37.7101	11.096	0.539944	2.52376	2.82778	4.43149	0.411094	0.330135	0.980522
25	40	0	1070	0	SqCC	0.669874	0.53509	31.9415	59.6938	60.2417	67.3284	52.2332	68.1862	33291	39.9873	0.439173	11395.5	0.3423	33979.5	819.171	1176.01	1.76505e+09	3.22048	173.763	5.05643	1771.77	113.289	991.737	977.42	525.428	1246.34	73.3264	1003.15	0.85793	3.41936e+10	0.132717	22759.7	59.786	790.703	32.5546	13.6802	5.87072	0.396713	1.77023	2.436	2.63049	0.493292	0.430676	0.986254
26	77	1	205	1	Adeno	0.602999	0.461629	14.5238	31.4622	32.5301	31.8784	21.8599	32.9737	4164.29	18.9717	0.576547	2171.09	0.521358	4378.2	750.907	1159.46	2.08977e+08	3.35101	217.722	3.57255	1510.09	129.376	947.608	935.53	457.163	1052.92	88.8939	961.601	0.263319	4.04842e+09	0.117903	26715.8	67.3657	739.538	3.89956	15.1267	11.4476	0.141195	2.56871	2.78934	4.56148	0.407598	0.325114	0.965236
27	59	1	82	2	SqCC	0.872013	0.754858	46.2757	61.3039	70.8476	68.3365	57.9475	72.6154	68218	53.4578	0.46798	17252.7	0.252905	68714.5	692.985	1086.02	2.83529e+09	3.32184	195.484	5.73852	2042.76	125.445	878.428	855.372	376.488	1666.27	83.6411	894.063	1.09986	5.49268e+10	0.123197	27711.6	81.2972	1156.68	57.003	15.1296	7.82794	0.310467	2.01271	2.62087	3.67735	0.470862	0.403994	0.989821
28	65	1	463	2	SqCC	0.768209	0.501303	12.6669	25.2679	26.3104	27.9757	20.4875	28.8843	3345.8	19.411	0.694358	1558	0.465658	3525.8	756.078	1023.45	1.44888e+08	2.84288	137.563	4.60345	1381.83	88.6785	884.861	874.506	624.721	757.112	59.4066	892.237	0.688329	2.80685e+09	0.165077	13109.1	26.1196	167.6	5.18928	6.36693	5.38711	0.0827045	1.79203	2.35015	2.1228	0.472089	0.403896	0.971193
29	73	0	1093	0	SqCC	0.653852	0.410182	24.2048	59.0101	54.2391	44.3919	55.9634	61.0777	11536.4	38.5839	0.374497	6592.98	0.571496	12069.1	582.315	1193.38	5.0237e+08	3.99992	293.743	4.45682	1822.45	202.376	854.721	827.445	0	1822.45	125.219	897.982	0.100723	9.73219e+09	0.0795792	75825	189.067	7825.04	117.23	39.8183	21.5479	0.289457	3.3822	3.24625	9.89407	0.364255	0.278556	0.977059
30	47	0	1037	0	SqCC	0.794638	0.465925	27.6521	59.3487	64.0252	65.5389	67.1368	69.8552	40569.4	47.1607	0.451596	12643.5	0.31165	41728.5	757.112	1215	2.02041e+09	3.48211	198.328	7.90293	2484.4	148.131	946.137	899.847	0	2484.4	89.5318	968.493	1.32946	3.91404e+10	0.121457	42802.3	220.269	3076.43	100.426	18.7623	11.6845	0.210322	2.31635	2.81499	6.13656	0.460689	0.39427	0.992685
31	61	1	309	2	SqCC	0.578977	0.54122	34.2845	63.3468	65.0602	63.1718	57.4157	73.1877	41549.3	36.6763	0.570095	10176	0.244915	41999.7	671.989	1133.6	1.74667e+09	3.50997	248.234	4.77151	1843.13	150.083	876.777	838.823	107.568	1735.57	103.518	897.585	0.923652	3.38374e+10	0.107463	36920.8	165.759	1935.26	80.1608	21.6205	7.89856	0.451701	2.067	2.64563	3.51943	0.462671	0.393618	0.990335
32	43	1	132	1	Adeno	0.720487	0.397718	32.0371	80.5522	81.0817	68.1624	81.8318	82.3461	62299.7	58.0368	0.454184	16733.1	0.26859	63096.4	808.828	1134.63	3.05983e+09	3.08676	147.906	7.74297	2208.24	103.22	958.621	944.322	184.107	2024.14	64.4642	969.259	0.856365	5.92768e+10	0.15272	20509.9	177.577	581.615	21.2352	9.97855	6.3691	0.213518	1.76448	2.48394	3.19939	0.506177	0.447466	0.994359
33	69	0	959	0	SqCC	0.785126	0.625222	24.7064	39.5162	49.1959	48.5351	37.7771	49.327	16022.7	31.0252	0.61222	5020.35	0.313327	16369.8	757.112	1131.74	7.55201e+08	3.23915	175.832	5.74866	1804.86	118.053	931.501	910.19	442.683	1362.18	73.9638	945.372	1.14449	1.46302e+10	0.133868	26034.3	79.1	878.995	43.9626	13.1685	7.28292	0.280651	2.00292	2.58878	3.20527	0.463906	0.394397	0.986984
34	52	0	894	0	SqCC	0.683899	0.507865	20.1812	39.7374	40.2755	36.0898	41.91	49.124	13375.9	27.1764	0.649878	4193.1	0.313481	13696.4	601.966	964.387	4.42946e+08	3.31059	180.486	5.2086	1609.38	119.323	774.952	762.284	168.592	1440.79	76.0166	791.527	0.398165	8.581e+09	0.127509	25965	110.504	778.935	8.13646	13.2731	9.05178	0.191222	2.1383	2.67585	4.30321	0.46419	0.397184	0.985439
35	67	1	175	1	SqCC	0.874634	0.681715	57.2363	83.9593	93.9493	96.9098	88.7045	98.1842	223929	73.4337	0.551516	32334.5	0.144396	224121	776.764	1106.71	1.02688e+10	3.10418	168.592	5.17904	1906.23	106.144	931.711	915.361	435.443	1470.78	70.4706	942.134	0.933586	1.98934e+11	0.142866	19532.2	81.4112	616.896	28.1095	12.0377	6.00618	0.332677	1.77641	2.47068	2.77928	0.496213	0.434221	0.990069
36	72	0	966	0	SqCC	0.720092	0.588877	34.1525	57.996	51.9337	72.125	73.8688	80.6515	34048.9	41.7624	0.538597	9432.39	0.277025	34754.4	790.21	1121.91	1.63973e+09	3.222	146.872	7.67875	1693.16	110.771	941.914	940.702	49.6467	1643.51	63.1863	956.037	-0.357382	3.17657e+10	0.14747	26804.6	224.508	2260.94	-79.0952	17.5052	7.02678	0.431402	1.83541	2.48858	3.50033	0.496928	0.437564	0.990895
37	69	1	76	2	SqCC	0.834678	0.564071	28.3076	50.1845	52.5335	55.7436	52.3875	60.7598	29006.4	41.8879	0.483694	9438.63	0.325398	29756.2	734.875	1116.02	1.32811e+09	3.33565	182.297	8.43661	2336.5	123.231	914.461	897.778	453.026	1883.47	78.5337	929.868	1.1573	2.57289e+10	0.124788	28415.8	57.6096	1115.68	24.7599	14.3254	7.80183	0.280912	2.00398	2.61658	3.69322	0.474087	0.407773	0.991692
38	71	0	872	0	SqCC	0.652597	0.478111	9.42269	19.7082	21.9593	18.7899	18.5	22.6112	1285.85	12.8615	0.700384	816.473	0.634966	1433.57	508.879	844.408	3.57682e+07	3.07734	208.413	3.64869	1133.6	123.492	678.016	643.856	409.585	724.014	84.643	695.236	0.923907	6.92921e+08	0.135866	23648.1	23.2397	337.05	21.7245	9.10455	10.7333	-0.0818889	2.53971	2.58515	3.87714	0.410002	0.325315	0.938676
39	49	1	104	1	Adeno	0.683527	0.545266	31.6804	58.1007	55.8806	63.7569	53.6059	68.5403	44085.5	39.7134	0.587252	10276.8	0.23311	44673.1	955.699	1414.93	3.19196e+09	3.47148	244.872	3.30807	1985.87	142.99	1162.79	1135.15	649.544	1336.32	100.601	1176.52	0.62522	6.18364e+10	0.106786	32114.4	72.4146	1568.39	73.0802	21.1897	7.45454	0.471644	2.03866	2.59094	3.11721	0.460424	0.39011	0.985465
40	73	0	960	0	SqCC	0.666246	0.569146	19.2133	33.7582	35.389	29.5523	34.7839	38.0988	8807.63	22.4912	0.68688	3002.68	0.340918	8973.47	686	1386.4	1169395375	4.07972	379	3.06862	1981	222.512	998.963	953	262	1719	158.192	1036.26	0.582354	9.63593e+09	0.0690948	75897.3	143.004	7169.38	208.693	47.9309	18.9075	0.418842	3.31703	3.11142	6.89211	0.357815	0.26927	0.976152
41	74	0	801	0	SqCC	0.835333	0.437179	15.7974	36.1348	37.1892	36.2162	38.2048	41.7741	6073.12	30.1846	0.460941	3492.31	0.575044	6314.59	725.3	1113.7	657612142	3.28429	191.25	3.11284	1391	121.868	921.138	909.5	517	874	83.1726	933.898	0.186464	5.50736e+09	0.122456	23669.6	47.2759	665.664	21.8391	14.3507	7.31097	0.327095	1.98304	2.53506	3.10048	0.476516	0.410843	0.967119
42	70	0	1359	0	SqCC	0.589042	0.366294	25.0621	68.4207	60.0422	83.502	49.776	87.1046	39283	40.3026	0.561839	9946.62	0.253204	39799.8	1187.57	2064.9	8.29594e+09	4.48688	408.516	5.40451	3606.44	278.542	1586.7	1537.4	0	3606.44	176.441	1630.89	0.765752	1.0586e+11	0.0569418	142194	640.696	32848.9	557.503	80.5607	52.6285	0.213951	5.28945	3.85836	23.6336	0.283415	0.192864	0.985014
43	46	0	1330	0	SqCC	0.834246	0.684695	25.3308	36.9958	43.4395	42.3313	38.9851	47.8515	9432.87	30.8636	0.420055	5139.73	0.544874	9851.51	583.947	1000.29	3.20666e+08	3.38466	211.916	4.08412	1482.81	133.866	779.668	759.517	228.217	1254.59	90.5502	798.441	0.713182	6.28041e+09	0.115644	29625.3	85.2031	1175.1	56.3347	17.3679	7.76066	0.383061	2.08492	2.6047	3.37144	0.448613	0.375416	0.983638
44	72	1	857	2	SqCC	0.63713	0.558351	51.3329	91.9366	112.777	97.0167	75.9568	115.457	166910	58.5756	0.567314	25841.4	0.154822	167384	760	1121	18085481652	3.23085	185	4.37716	2200	113.533	932.064	923	363	1837	77.008	943.532	0.458749	1.49014e+11	0.12851	21509.7	101.414	822.661	16.7346	14.5032	5.10068	0.472854	1.66138	2.33471	2.16997	0.508007	0.447855	0.994472
45	77	1	658	2	Adeno	0.865365	0.675755	23.2378	34.3879	39.5833	35.7959	40.0262	41.9089	13102.7	29.758	0.635249	4231.05	0.322914	13318.1	955.978	1406.74	9.73566e+08	3.4656	212.822	3.64999	1865.59	135.107	1183.75	1177.31	702.765	1162.82	90.9594	1196.54	0.321136	1.90678e+10	0.10814	30444.1	79.7606	1284.77	1.0217	20.3364	6.11929	0.533996	1.82749	2.48002	2.72132	0.486241	0.421395	0.985631
46	37	1	208	2	SqCC	0.796806	0.462425	19.9919	43.2327	44.6266	50.278	41.2756	51.1743	13663.1	34.4481	0.517777	5337.95	0.390683	14019.4	688.3	1082.7	1326115401	3.30716	208.5	4.1314	1739	124.889	875.715	858.5	369	1370	86.2111	890.047	0.698536	1.11059e+10	0.119344	25306.8	82.9725	771.676	35.9524	14.135	7.83071	0.279436	2.06235	2.5693	3.24729	0.462058	0.393527	0.986054
47	53	0	1056	0	SqCC	0.922224	0.520316	26.1736	50.3033	51.0267	50.5118	51.872	59.125	27246.7	46.3909	0.488014	8972.78	0.329317	27837.8	806	1189	3307459284	3.32629	177	6.45405	1916	125.229	982.193	957	371	1545	76.6597	997.509	1.31679	2.76993e+10	0.130577	30321.7	119.496	2932.25	124.495	19.6639	8.67237	0.392765	2.05937	2.57	3.89344	0.480483	0.416222	0.987055
48	61	0	1009	0	SqCC	0.838515	0.595734	24.4097	40.9742	50.5472	47.163	42.7694	50.6693	22118.9	34.3575	0.696843	5468.38	0.247226	22436.8	788.722	1214.86	2.8748e+09	3.40714	230.529	3.31566	1777.09	133.476	1013.81	1025.96	534.469	1242.62	94.8398	1027.5	0.178553	2.36876e+10	0.110252	27928.7	68.499	1216.39	3.42922	20.4818	6.56093	0.512611	1.91119	2.46293	2.59294	0.476949	0.409409	0.98454
49	63	1	535	2	SqCC	0.62075	0.443489	30.0422	67.7407	53.6633	73.6381	62.7089	78.8544	53585.2	42.05	0.61319	11209.5	0.20919	53821.5	770.662	1173.6	8.91035e+09	3.35237	202.445	5.2282	2100.74	127.978	957.379	933.988	458.681	1642.06	86.141	971.85	0.996562	5.0834e+10	0.119108	27919.3	70.2097	1375.5	58.425	16.1274	7.79572	0.328489	2.02853	2.55929	3.33029	0.468349	0.400013	0.989092
50	73	1	588	1	SqCC	0.783832	0.590775	15.4545	26.1597	31.4037	30.4756	25.535	34.1591	5079.66	20.5048	0.661407	2160.59	0.425341	5209.12	738.2	1065.5	516943636	3.08655	170.75	4.06952	1562	103.854	901.791	898	536	1026	70.7978	911.646	0.546619	4.32929e+09	0.139039	17872.1	44.5377	374.771	7.64034	9.83501	6.43731	0.205386	1.92288	2.46643	2.49173	0.473004	0.404194	0.979226
51	59	1	413	2	Adeno	0.895591	0.643624	31.4412	48.8503	55.4167	53.7775	56.9497	61.3399	33148.9	43.7499	0.502592	9929.21	0.299533	33623.7	1158.42	1628	5.27514e+09	3.54863	243.579	3.02129	2052.06	145.765	1403.09	1414.93	776.764	1275.3	102.341	1414.9	-0.148513	6.7313e+10	0.0999154	33296.3	114.704	1585.46	-21.5814	22.8843	8.58141	0.454071	2.2625	2.68299	3.24904	0.429353	0.350646	0.981698
52	85	1	301	1	SqCC	0.841582	0.544716	21.3215	39.1424	48.7712	38.318	36.5457	51.6514	8946.12	32.9416	0.47007	4433.47	0.495575	9353.39	501.639	955.906	4.06031e+08	3.54282	200.655	4.6727	1647.65	140.658	719.973	707.466	65.1613	1582.49	89.5009	744.265	0.564959	5.18113e+09	0.108629	35568.9	112.37	1669.41	46.3751	19.0837	12.6166	0.194	2.68954	2.914	5.07242	0.403326	0.322228	0.981163
53	58	0	2126	0	SqCC	0.896527	0.722965	23.3669	32.3209	45.0305	34.5379	35.9203	46.7668	11655.1	28.9766	0.654771	3796.69	0.325754	12160.8	696	1080.4	381257217	3.17962	182	4.37537	1464	119.851	865.41	834	488	976	79.1112	879.398	1.06081	9.40443e+09	0.135541	24407.2	44.8866	645.721	41.0711	12.5582	4.87574	0.431477	1.61219	2.33216	2.22613	0.514788	0.456635	0.982438
54	85	0	1870	0	SqCC	0.858802	0.553092	26.2244	47.4142	52.5024	55.3794	52.6048	59.302	26812.2	40.7194	0.57953	7475.32	0.278803	27025.4	905	1277.4	3854593085	3.26313	185	3.69402	1835	116.364	1082.56	1073	522	1313	78.3122	1092.92	0.343565	3.22814e+10	0.125699	22535.1	85.5795	604.78	7.33263	12.506	6.99749	0.264804	1.92495	2.49244	2.95022	0.482269	0.41652	0.985148
55	45	0	1903	0	Adeno	0.610123	0.456419	25.9378	56.8289	54.6705	43.6079	53.1505	59.2515	20266.5	34.6726	0.527105	6819.83	0.336507	20649.7	746	1134	2132030558	3.17304	188	9.97435	2279	128.369	905.193	854	545	1734	80.2176	922.372	2.04572	1.75681e+10	0.147896	31395.8	40.4622	2800.86	132.773	16.4989	7.68115	0.348186	1.85039	2.50026	3.90186	0.51423	0.456626	0.990817
56	86	0	1570	0	SqCC	0.898956	0.678869	26.7774	39.4442	43.7047	42.7596	42.0527	47.8286	19041.8	35.4586	0.556553	6196.07	0.325393	19437.5	802	1067	673754020	2.71113	130	5.68603	1444	84.425	917.855	895	517	927	55.5589	924.672	1.11509	1.66194e+10	0.192523	12559.4	44.2104	201.427	14.9604	6.06003	4.03235	0.195578	1.43844	2.21411	1.90177	0.545246	0.495266	0.983431
57	79	0	592	0	SqCC	0.567721	0.491462	12.8228	26.0912	27.2184	20.0141	22.2605	30.2177	2157.58	14.8125	0.550162	1467.7	0.680254	2462.76	775.73	1212.62	1.96023e+08	3.49764	248.234	6.95589	1956.91	157.761	985.442	958.802	562.663	1394.25	105.272	1007.8	1.41353	2.50134e+09	0.105426	44566.5	55.8886	1953.5	78.5795	15.7506	10.9992	0.0964347	2.56389	2.75726	4.28663	0.407377	0.326805	0.980501
58	62	0	1802	0	SqCC	0.823489	0.765227	20.8143	27.2001	34.2909	30.8201	28.2713	34.6764	7619.37	22.399	0.713942	2622.81	0.34423	7843.14	762.504	1126.42	5.2576e+08	3.24703	193.117	5.14653	1607.52	121.412	930.4	910.409	161.411	1446.11	81.3904	943.991	0.481474	6.98917e+09	0.12902	25475.4	166.121	754.78	16.6429	12.5525	7.07591	0.258566	1.99516	2.44034	2.55433	0.472942	0.402731	0.988226
59	47	0	283	0	SqCC	0.788138	0.532112	25.1673	47.2969	52.4765	50.6096	53.6223	54.0929	25421.4	37.2765	0.595631	7019.51	0.276126	25967.4	717.809	1026.65	1.52146e+09	2.95619	136.529	7.80019	1727.29	100.174	853.228	824.342	484.055	1243.24	60.1697	864.664	1.62124	1.94144e+10	0.170109	19646	44.6491	765.757	46.1696	9.25479	5.10516	0.265846	1.6	2.34232	2.4935	0.52079	0.465917	0.98807
60	50	0	1753	0	SqCC	0.850311	0.621511	28.4865	45.8343	48.384	46.6411	52.682	52.682	21296.2	38.9734	0.450635	8245.05	0.387161	21809.7	816.068	1366.32	2.52308e+09	3.76151	328.909	2.8348	2011.73	176.812	1088.07	1082.92	523.359	1488.37	130.314	1109.13	0.181	2.68296e+10	0.0830326	46282.7	95.1229	2720.79	23.7069	33.3671	8.83147	0.578991	2.18322	2.69576	3.9056	0.448941	0.376869	0.985652
61	67	0	1849	0	SqCC	0.818968	0.698838	20.0982	28.7594	31.7119	33.478	30.9612	34.372	8148.26	23.553	0.668959	2927.26	0.35925	8267.57	626	1021.7	832020280	3.31993	201.25	3.19715	1365	121.74	816.834	812	292	1073	83.772	831.292	0.263777	5.71327e+09	0.118223	23829.1	85.1097	719.89	18.4077	15.5354	7.70586	0.337863	2.12909	2.61243	2.98971	0.444916	0.369161	0.977932
62	36	1	211	2	Adeno	0.66673	0.490565	17.6485	35.976	34.2738	34.2738	35.1213	42.1617	8869.02	23.9863	0.654099	3167.8	0.357176	9098.18	675.609	1028.72	5.32269e+08	3.16471	185.141	3.06669	1331.15	110.715	852.817	859.509	454.061	877.092	77.6198	864.014	0.15124	6.79197e+09	0.12975	19223.7	47.442	330.736	3.23001	9.78323	6.06563	0.205828	1.81157	2.40603	2.48121	0.494557	0.430885	0.972322
63	30	0	1737	0	SqCC	0.749015	0.437168	26.2596	60.0676	59.0075	54.7719	58.2765	66.5881	28164.8	44.9916	0.435438	10280.9	0.365025	28657.8	3795.07	5664.66	7.69175e+10	5.52522	876.446	6.13354	9571.04	602.085	4630.16	4481.52	2162.31	7408.73	374.674	4702.7	1.3292	6.3378e+11	0.027798	677035	1506.67	624685	5791.58	314.528	191.517	0.216744	9.80804	4.69146	88.7563	0.207191	0.126118	0.986965
64	72	0	1671	0	SqCC	0.918398	0.565076	34.4038	60.8834	71.0286	72.7591	62.8269	79.8035	58665	55.9152	0.50046	14589.3	0.248688	59399.7	676.436	1059.13	3.5722e+09	3.31931	194.45	4.24198	1652.82	120.918	861.652	852.269	44.4752	1608.35	80.6001	876.008	0.379424	4.55828e+10	0.122233	24946.9	191.454	743.905	15.4103	13.6502	7.98256	0.253709	2.1484	2.66136	3.26989	0.442796	0.36701	0.988692
65	73	0	1563	0	SqCC	0.793098	0.708588	36.6039	51.6576	55.7083	57.1063	56.8504	66.976	45391.1	40.9696	0.606218	10150.8	0.223631	45968.8	732.115	1120.49	3.04692e+09	3.27057	199.294	4.30394	1878.46	119.806	925.938	917.409	568.234	1310.23	82.6217	938.681	0.634771	4.05041e+10	0.12225	23760.6	45.6341	901.808	33.2867	15.6422	5.38173	0.482292	1.67477	2.30513	2.20722	0.519682	0.459953	0.98938
66	60	0	1443	0	SqCC	0.908776	0.858811	43.2585	50.3702	60.3529	57.8122	62.2974	63.3866	50908.7	45.7752	0.55291	12014.1	0.235993	51492.3	750.907	1104.64	2.3219e+09	3.18978	179.969	3.8598	1640.41	111.041	923.5	918.464	481.987	1158.42	75.0706	934.639	0.471139	4.49811e+10	0.132675	20698.1	62.3729	531.313	15.7354	12.5195	6.83906	0.29353	1.97083	2.56755	2.87855	0.464662	0.393931	0.98232
67	45	1	1443	2	SqCC	0.733938	0.488336	24.0558	49.2609	41.8077	57.5671	45.4932	59.0894	19732.6	36.1544	0.496066	7118.69	0.360759	20534.9	772.627	1236	1.07661e+09	3.53165	238.149	3.52995	1712.81	144.529	991.102	975.351	469.575	1243.24	101.488	1007.8	0.45838	2.08566e+10	0.101824	33384.9	77.0246	1353.7	38.7937	20.0882	10.5613	0.308945	2.48552	2.83077	4.26773	0.410184	0.328875	0.975835
68	77	0	657	0	SqCC	0.868683	0.534859	22.7156	42.4703	44.3418	49.529	40.8385	49.9619	16281.3	36.8932	0.526834	5896.62	0.362171	16448.1	652	946	1273632630	3.06389	151	12.5994	1394	99.6762	792.495	792	-495	1889	62.2847	805.288	-1.03649	1.06664e+10	0.155036	20440.9	433.357	1053.14	-16.2915	10.0052	6.00181	0.213	1.78872	2.40246	2.51345	0.497655	0.436198	0.993508
69	74	0	618	0	SqCC	0.761383	0.59497	35.8106	60.189	67.9161	70.5172	59.2243	73.8643	62732.2	45.8268	0.650947	11729.1	0.186971	62969.1	627	933	5121945172	3.0396	154	5.95544	1689	97.9308	784.41	791	0	1689	64.3792	795.296	-0.433107	3.98276e+10	0.151213	17196.1	161.436	667.447	-23.5382	11.244	4.92952	0.384538	1.60636	2.26756	2.098	0.519656	0.462563	0.993453
[truncated: 384 more columns]
